# Supplementary material for: Short-Term Adverse Effects of the Fourth Dose of Vaccination against COVID-19 in Adults over 40 Years of Age
Source: Vaccines (Basel). 2024 Apr 10;12(4):400. doi: 10.3390/vaccines12040400 (PMC11055111; doi:10.3390/vaccines12040400)
Supplement: Supplementary file 1 [file vaccines-12-00400-s001.zip]

Archive with 1 entries (1 files):
- vaccines-2783329-supplementary.pdf
